# Supplementary material for: Whole-exome sequencing data of suicide victims who had suffered from major depressive disorder
Source: Sci Data. 2019 Feb 5;6:190010. doi: 10.1038/sdata.2019.10 (PMC6362893; doi:10.1038/sdata.2019.10)
Supplement: Supplementary file 1 [file sdata201910-isa1.zip › i_Investigation.txt]

# Investigation File generated for Scientific Data with Investigation File Authoring Tool version 0.1.0 on 10/01/2019 - This metadata file is CC0
ONTOLOGY SOURCE REFERENCE
Term Source Name	EFO	NCBITAXON	VO	OBI	UBERON	NCIT	ERO
Term Source File	http://data.bioontology.org/ontologies/EFO	http://data.bioontology.org/ontologies/NCBITAXON	http://data.bioontology.org/ontologies/VO	http://data.bioontology.org/ontologies/OBI	http://data.bioontology.org/ontologies/UBERON	http://data.bioontology.org/ontologies/NCIT	http://data.bioontology.org/ontologies/ERO
Term Source Version	2.102	2016AB	Vision Release; 1.0.788	2014-08-18	releases/2014-06-15	17.06d	2013-08-02
Term Source Description	Experimental Factor Ontology	National Center for Biotechnology Information (NCBI) Organismal Classification	Vaccine Ontology	Ontology for Biomedical Investigations	Uber Anatomy Ontology	National Cancer Institute Thesaurus	Eagle-I Research Resource Ontology
INVESTIGATION
Investigation Identifier
Investigation Title
Investigation Description
Investigation Submission Date
Investigation Public Release Date
INVESTIGATION PUBLICATIONS
Investigation PubMed ID
Investigation Publication DOI
Investigation Publication Author List
Investigation Publication Title
Investigation Publication Status
Investigation Publication Status Term Accession Number
Investigation Publication Status Term Source REF
INVESTIGATION CONTACTS
Investigation Person Last Name
Investigation Person Mid Initials
Investigation Person First Name
Investigation Person Address
Investigation Person Phone
Investigation Person Fax
Investigation Person Email
Investigation Person Affiliation
Investigation Person Roles
Investigation Person Roles Term Accession Number
Investigation Person Roles Term Source REF
STUDY
Study Identifier	10.1038/sdata.2019.10
Study Title	Whole-exome sequencing data of suicide victims who had suffered from major depressive disorder
Study Submission Date	07/09/2018
Study Public Release Date	05/02/2019
Study Description	http://www.nature.com/articles/sdata201910#abstract
Study File Name	s_study_Boldogkoi.txt
Comment[Subject Keywords]	//;///;///
Comment[Manuscript Licence]	CC BY-4.0
Comment[Experimental Metadata Licence]	CC0
Comment[Supplementary Information File Name]		Supplementary Table 1
Comment[Supplementary Information File Type]	x-zip-compressed	vnd.openxmlformats-officedocument.spreadsheetml.sheet
Comment[Supplementary Information File URL]	http://www.nature.com/articles/sdata201910#supplementary-information	http://www.nature.com/articles/sdata201910#supplementary-information
Comment[Data Repository]	European Genome-phenome Archive;figshare
Comment[Data Record Accession]	EGAD00001004184;doi:10.6084/m9.figshare.6803726.v1
Comment[Data Record URI]	http://identifiers.org/ega.dataset/EGAD00001004184;https://doi.org/10.6084/m9.figshare.6803726.v1
STUDY DESIGN DESCRIPTORS
Study Design Type	case-control study design	parallel group design	individual genetic characteristics comparison design
Study Design Type Term Accession Number	OBCS:0000105	OBI:0500006	OBI:0001448
Study Design Type Term Source REF	VO	OBI	OBI
STUDY PUBLICATIONS
Study PubMed ID	""
Study Publication DOI	doi:10.1038/s41598-017-06522-3
Study Publication Author List	""
Study Publication Title	""
Study Publication Status	published
Study Publication Status Term Accession Number	
Study Publication Status Term Source REF	
STUDY FACTORS
Study Factor Name	brain region	cause of death
Study Factor Type	regional part of brain	Cause of Death
Study Factor Type Term Accession Number	UBERON:0002616	NCIT:C81239
Study Factor Type Term Source REF	UBERON	NCIT
STUDY ASSAYS
Study Assay Measurement Type	genetic sequence variation analysis
Study Assay Measurement Type Term Accession Number	ERO:0100211
Study Assay Measurement Type Term Source REF	ERO
Study Assay Technology Type	exome sequencing assay
Study Assay Technology Type Term Accession Number	OBI:0002118
Study Assay Technology Type Term Source REF	OBI
Study Assay Technology Platform	""
Study Assay File Name	a_assay_Boldogkoi.txt
STUDY PROTOCOLS
Study Protocol Name	Medical history of the suicide victims	Tissue collection, dissection, and storage	DNA purification	Quality and quantity check of DNA	Whole-exome sequencing	Sequence QC	Read Mapping, BAM file post processing	Variant calling
Study Protocol Type	clinical history	specimen collection process	DNA extraction	DNA quality analysis	exome sequencing	quality control	data transformation	genetic sequence variation analysis
Study Protocol Type Term Accession Number	OGMS:0000015	OBI:0000659	OBI:0000257	ERO:0000655	ERO:0001607	ERO:0001219	OBI:0200000	ERO:0100211
Study Protocol Type Term Source REF	OBI	OBI	ERO	ERO	ERO	ERO	ERO	ERO
Study Protocol Description								
Study Protocol URI	""	""	""	""	""	""	""	""
Study Protocol Version								
Study Protocol Parameters Name	""	""	""	""	sequencer; manufacturer	""	""	""
Study Protocol Parameters Name Term Accession Number	""	""	""	""	""	""	""	""
Study Protocol Parameters Name Term Source REF	""	""	""	""	""	""	""	""
Study Protocol Components Name	""	""	""	""	""	""	""	""
Study Protocol Components Type	""	""	""	""	""	""	""	""
Study Protocol Components Type Term Accession Number	""	""	""	""	""	""	""	""
Study Protocol Components Type Term Source REF	""	""	""	""	""	""	""	""
STUDY CONTACTS
Study Person Last Name	Tombácz	Maróti	Kalmár	Palkovits	Snyder	Boldogkői
Study Person First Name	Dóra	Zoltán	Tibor	Miklós	Michael	Zsolt
Study Person Mid Initials						
Study Person Email	""	""	""	""	""	boldogkoi.zsolt@med.u-szeged.hu
Study Person Phone						
Study Person Fax						
Study Person Address						
Study Person Affiliation	Department of Medical Biology, Faculty of Medicine, University of Szeged, Somogyi B. u. 4., Szeged, H-6720, Hungary	Department of Paediatrics, Faculty of Medicine, University of Szeged, Korányi fasor 14-15., Szeged, H-6720, Hungary	Department of Paediatrics, Faculty of Medicine, University of Szeged, Korányi fasor 14-15., Szeged, H-6720, Hungary	Neuromorphological and Neuroendocrine Research Laboratory, Department of Anatomy, Histology and Embryology, Semmelweis University, Üllői u. 26., Budapest, H-1085, Hungary	Department of Genetics, School of Medicine, Stanford University, 300 Pasteur Dr., Stanford, CA, 94305-5120, USA	Department of Medical Biology, Faculty of Medicine, University of Szeged, Somogyi B. u. 4., Szeged, H-6720, Hungary
Study Person Roles						
Study Person Roles Term Accession Number						
Study Person Roles Term Source REF						
Comment[Study Person ORCID]	0000-0001-5520-2978		0000-0002-0419-2009		0000-0003-0784-7987	
Comment[Funder]						
Comment[FundRef ID]						
Comment[Funder Term Source REF]						
Comment[Grant Identifier]						
