# Supplementary material for: Whole-exome sequencing data of suicide victims who had suffered from major depressive disorder
Source: Sci Data. 2019 Feb 5;6:190010. doi: 10.1038/sdata.2019.10 (PMC6362893; doi:10.1038/sdata.2019.10)
Supplement: Supplementary file 1 [file sdata201910-isa1.zip › s_study_Boldogkoi.txt]

Source Name	Material Type	Term Source REF	Term Accession Number	Characteristics[organism]	Term Source REF	Term Accession Number	Characteristics[organism part]	Term Source REF	Term Accession Number	Protocol REF	Protocol REF	Protocol REF	Sample Name	Material Type	Term Source REF	Term Accession Number	Factor Value[brain region]	Factor Value[cause of death]
Human Brain Tissue Bank_HBTB Semmelweis University, Budapest	brain	EFO	EFO:0000302	Homo sapiens	NCBITAXON	NCBITaxon:9606	occipital cortex	UBERON	UBERON:0016540	Medical history of the suicide victims	Tissue collection, dissection, and storage	DNA purification	Y919	genomic DNA	EFO	EFO:0008479	occipital cortex	suicide
Human Brain Tissue Bank_HBTB Semmelweis University, Budapest	brain	EFO	EFO:0000302	Homo sapiens	NCBITAXON	NCBITaxon:9606	occipital cortex	UBERON	UBERON:0016540	Medical history of the suicide victims	Tissue collection, dissection, and storage	DNA purification	Y166	genomic DNA	EFO	EFO:0008479	occipital cortex	suicide
Human Brain Tissue Bank_HBTB Semmelweis University, Budapest	brain	EFO	EFO:0000302	Homo sapiens	NCBITAXON	NCBITaxon:9606	occipital cortex	UBERON	UBERON:0016540	Medical history of the suicide victims	Tissue collection, dissection, and storage	DNA purification	Y645	genomic DNA	EFO	EFO:0008479	occipital cortex	suicide
Human Brain Tissue Bank_HBTB Semmelweis University, Budapest	brain	EFO	EFO:0000302	Homo sapiens	NCBITAXON	NCBITaxon:9606	occipital cortex	UBERON	UBERON:0016540	Medical history of the suicide victims	Tissue collection, dissection, and storage	DNA purification	BI269	genomic DNA	EFO	EFO:0008479	occipital cortex	suicide
Human Brain Tissue Bank_HBTB Semmelweis University, Budapest	brain	EFO	EFO:0000302	Homo sapiens	NCBITAXON	NCBITaxon:9606	occipital cortex	UBERON	UBERON:0016540	Medical history of the suicide victims	Tissue collection, dissection, and storage	DNA purification	Y558	genomic DNA	EFO	EFO:0008479	occipital cortex	suicide
Human Brain Tissue Bank_HBTB Semmelweis University, Budapest	brain	EFO	EFO:0000302	Homo sapiens	NCBITAXON	NCBITaxon:9606	occipital cortex	UBERON	UBERON:0016540	Medical history of the suicide victims	Tissue collection, dissection, and storage	DNA purification	Y591	genomic DNA	EFO	EFO:0008479	occipital cortex	suicide
Human Brain Tissue Bank_HBTB Semmelweis University, Budapest	brain	EFO	EFO:0000302	Homo sapiens	NCBITAXON	NCBITaxon:9606	occipital cortex	UBERON	UBERON:0016540	Medical history of the suicide victims	Tissue collection, dissection, and storage	DNA purification	Y520	genomic DNA	EFO	EFO:0008479	occipital cortex	suicide
Human Brain Tissue Bank_HBTB Semmelweis University, Budapest	brain	EFO	EFO:0000302	Homo sapiens	NCBITAXON	NCBITaxon:9606	occipital cortex	UBERON	UBERON:0016540	Medical history of the suicide victims	Tissue collection, dissection, and storage	DNA purification	Y440	genomic DNA	EFO	EFO:0008479	occipital cortex	suicide
Human Brain Tissue Bank_HBTB Semmelweis University, Budapest	brain	EFO	EFO:0000302	Homo sapiens	NCBITAXON	NCBITaxon:9606	occipital cortex	UBERON	UBERON:0016540	Medical history of the suicide victims	Tissue collection, dissection, and storage	DNA purification	Y426	genomic DNA	EFO	EFO:0008479	occipital cortex	suicide
Human Brain Tissue Bank_HBTB Semmelweis University, Budapest	brain	EFO	EFO:0000302	Homo sapiens	NCBITAXON	NCBITaxon:9606	occipital cortex	UBERON	UBERON:0016540	Medical history of the suicide victims	Tissue collection, dissection, and storage	DNA purification	Y787	genomic DNA	EFO	EFO:0008479	occipital cortex	suicide
Human Brain Tissue Bank_HBTB Semmelweis University, Budapest	brain	EFO	EFO:0000302	Homo sapiens	NCBITAXON	NCBITaxon:9606	occipital cortex	UBERON	UBERON:0016540	Medical history of the suicide victims	Tissue collection, dissection, and storage	DNA purification	Y988	genomic DNA	EFO	EFO:0008479	occipital cortex	suicide
Human Brain Tissue Bank_HBTB Semmelweis University, Budapest	brain	EFO	EFO:0000302	Homo sapiens	NCBITAXON	NCBITaxon:9606	occipital cortex	UBERON	UBERON:0016540	Medical history of the suicide victims	Tissue collection, dissection, and storage	DNA purification	Y482	genomic DNA	EFO	EFO:0008479	occipital cortex	suicide
Human Brain Tissue Bank_HBTB Semmelweis University, Budapest	brain	EFO	EFO:0000302	Homo sapiens	NCBITAXON	NCBITaxon:9606	occipital cortex	UBERON	UBERON:0016540	Medical history of the suicide victims	Tissue collection, dissection, and storage	DNA purification	BIB82	genomic DNA	EFO	EFO:0008479	occipital cortex	suicide
Human Brain Tissue Bank_HBTB Semmelweis University, Budapest	brain	EFO	EFO:0000302	Homo sapiens	NCBITAXON	NCBITaxon:9606	occipital cortex	UBERON	UBERON:0016540	Medical history of the suicide victims	Tissue collection, dissection, and storage	DNA purification	BI370	genomic DNA	EFO	EFO:0008479	occipital cortex	suicide
Human Brain Tissue Bank_HBTB Semmelweis University, Budapest	brain	EFO	EFO:0000302	Homo sapiens	NCBITAXON	NCBITaxon:9606	occipital cortex	UBERON	UBERON:0016540	Medical history of the suicide victims	Tissue collection, dissection, and storage	DNA purification	YA205	genomic DNA	EFO	EFO:0008479	occipital cortex	control
Human Brain Tissue Bank_HBTB Semmelweis University, Budapest	brain	EFO	EFO:0000302	Homo sapiens	NCBITAXON	NCBITaxon:9606	occipital cortex	UBERON	UBERON:0016540	Medical history of the suicide victims	Tissue collection, dissection, and storage	DNA purification	Y640	genomic DNA	EFO	EFO:0008479	occipital cortex	control
Human Brain Tissue Bank_HBTB Semmelweis University, Budapest	brain	EFO	EFO:0000302	Homo sapiens	NCBITAXON	NCBITaxon:9606	occipital cortex	UBERON	UBERON:0016540	Medical history of the suicide victims	Tissue collection, dissection, and storage	DNA purification	BI919	genomic DNA	EFO	EFO:0008479	occipital cortex	control
Human Brain Tissue Bank_HBTB Semmelweis University, Budapest	brain	EFO	EFO:0000302	Homo sapiens	NCBITAXON	NCBITaxon:9606	occipital cortex	UBERON	UBERON:0016540	Medical history of the suicide victims	Tissue collection, dissection, and storage	DNA purification	YA626	genomic DNA	EFO	EFO:0008479	occipital cortex	control
Human Brain Tissue Bank_HBTB Semmelweis University, Budapest	brain	EFO	EFO:0000302	Homo sapiens	NCBITAXON	NCBITaxon:9606	occipital cortex	UBERON	UBERON:0016540	Medical history of the suicide victims	Tissue collection, dissection, and storage	DNA purification	YA29	genomic DNA	EFO	EFO:0008479	occipital cortex	control
Human Brain Tissue Bank_HBTB Semmelweis University, Budapest	brain	EFO	EFO:0000302	Homo sapiens	NCBITAXON	NCBITaxon:9606	occipital cortex	UBERON	UBERON:0016540	Medical history of the suicide victims	Tissue collection, dissection, and storage	DNA purification	YB479	genomic DNA	EFO	EFO:0008479	occipital cortex	control
Human Brain Tissue Bank_HBTB Semmelweis University, Budapest	brain	EFO	EFO:0000302	Homo sapiens	NCBITAXON	NCBITaxon:9606	occipital cortex	UBERON	UBERON:0016540	Medical history of the suicide victims	Tissue collection, dissection, and storage	DNA purification	YB330	genomic DNA	EFO	EFO:0008479	occipital cortex	control
Human Brain Tissue Bank_HBTB Semmelweis University, Budapest	brain	EFO	EFO:0000302	Homo sapiens	NCBITAXON	NCBITaxon:9606	cerebellar cortex	UBERON	UBERON:0002129	Medical history of the suicide victims	Tissue collection, dissection, and storage	DNA purification	Y928	genomic DNA	EFO	EFO:0008479	cerebellar cortex	control
Human Brain Tissue Bank_HBTB Semmelweis University, Budapest	brain	EFO	EFO:0000302	Homo sapiens	NCBITAXON	NCBITaxon:9606	cerebellar cortex	UBERON	UBERON:0002129	Medical history of the suicide victims	Tissue collection, dissection, and storage	DNA purification	Y974	genomic DNA	EFO	EFO:0008479	cerebellar cortex	control
Human Brain Tissue Bank_HBTB Semmelweis University, Budapest	brain	EFO	EFO:0000302	Homo sapiens	NCBITAXON	NCBITaxon:9606	cerebellar cortex	UBERON	UBERON:0002129	Medical history of the suicide victims	Tissue collection, dissection, and storage	DNA purification	Y78	genomic DNA	EFO	EFO:0008479	cerebellar cortex	control
Human Brain Tissue Bank_HBTB Semmelweis University, Budapest	brain	EFO	EFO:0000302	Homo sapiens	NCBITAXON	NCBITaxon:9606	cerebellar cortex	UBERON	UBERON:0002129	Medical history of the suicide victims	Tissue collection, dissection, and storage	DNA purification	YA762	genomic DNA	EFO	EFO:0008479	cerebellar cortex	control
Human Brain Tissue Bank_HBTB Semmelweis University, Budapest	brain	EFO	EFO:0000302	Homo sapiens	NCBITAXON	NCBITaxon:9606	cerebellar cortex	UBERON	UBERON:0002129	Medical history of the suicide victims	Tissue collection, dissection, and storage	DNA purification	Y803	genomic DNA	EFO	EFO:0008479	cerebellar cortex	control
Human Brain Tissue Bank_HBTB Semmelweis University, Budapest	brain	EFO	EFO:0000302	Homo sapiens	NCBITAXON	NCBITaxon:9606	cerebellar cortex	UBERON	UBERON:0002129	Medical history of the suicide victims	Tissue collection, dissection, and storage	DNA purification	Y915	genomic DNA	EFO	EFO:0008479	cerebellar cortex	control
Human Brain Tissue Bank_HBTB Semmelweis University, Budapest	brain	EFO	EFO:0000302	Homo sapiens	NCBITAXON	NCBITaxon:9606	cerebellar cortex	UBERON	UBERON:0002129	Medical history of the suicide victims	Tissue collection, dissection, and storage	DNA purification	A438	genomic DNA	EFO	EFO:0008479	cerebellar cortex	control
Human Brain Tissue Bank_HBTB Semmelweis University, Budapest	brain	EFO	EFO:0000302	Homo sapiens	NCBITAXON	NCBITaxon:9606	cerebellar cortex	UBERON	UBERON:0002129	Medical history of the suicide victims	Tissue collection, dissection, and storage	DNA purification	Y880	genomic DNA	EFO	EFO:0008479	cerebellar cortex	control
Human Brain Tissue Bank_HBTB Semmelweis University, Budapest	brain	EFO	EFO:0000302	Homo sapiens	NCBITAXON	NCBITaxon:9606	cerebellar cortex	UBERON	UBERON:0002129	Medical history of the suicide victims	Tissue collection, dissection, and storage	DNA purification	YA243	genomic DNA	EFO	EFO:0008479	cerebellar cortex	control
Human Brain Tissue Bank_HBTB Semmelweis University, Budapest	brain	EFO	EFO:0000302	Homo sapiens	NCBITAXON	NCBITaxon:9606	cerebellar cortex	UBERON	UBERON:0002129	Medical history of the suicide victims	Tissue collection, dissection, and storage	DNA purification	Y967	genomic DNA	EFO	EFO:0008479	cerebellar cortex	control
Human Brain Tissue Bank_HBTB Semmelweis University, Budapest	brain	EFO	EFO:0000302	Homo sapiens	NCBITAXON	NCBITaxon:9606	cerebellar cortex	UBERON	UBERON:0002129	Medical history of the suicide victims	Tissue collection, dissection, and storage	DNA purification	Y726	genomic DNA	EFO	EFO:0008479	cerebellar cortex	control
Human Brain Tissue Bank_HBTB Semmelweis University, Budapest	brain	EFO	EFO:0000302	Homo sapiens	NCBITAXON	NCBITaxon:9606	cerebellar cortex	UBERON	UBERON:0002129	Medical history of the suicide victims	Tissue collection, dissection, and storage	DNA purification	B168	genomic DNA	EFO	EFO:0008479	cerebellar cortex	control
Human Brain Tissue Bank_HBTB Semmelweis University, Budapest	brain	EFO	EFO:0000302	Homo sapiens	NCBITAXON	NCBITaxon:9606	cerebellar cortex	UBERON	UBERON:0002129	Medical history of the suicide victims	Tissue collection, dissection, and storage	DNA purification	Y872	genomic DNA	EFO	EFO:0008479	cerebellar cortex	control
Human Brain Tissue Bank_HBTB Semmelweis University, Budapest	brain	EFO	EFO:0000302	Homo sapiens	NCBITAXON	NCBITaxon:9606	cerebellar cortex	UBERON	UBERON:0002129	Medical history of the suicide victims	Tissue collection, dissection, and storage	DNA purification	Y64	genomic DNA	EFO	EFO:0008479	cerebellar cortex	control
Human Brain Tissue Bank_HBTB Semmelweis University, Budapest	brain	EFO	EFO:0000302	Homo sapiens	NCBITAXON	NCBITaxon:9606	cerebellar cortex	UBERON	UBERON:0002129	Medical history of the suicide victims	Tissue collection, dissection, and storage	DNA purification	Y532	genomic DNA	EFO	EFO:0008479	cerebellar cortex	suicide
Human Brain Tissue Bank_HBTB Semmelweis University, Budapest	brain	EFO	EFO:0000302	Homo sapiens	NCBITAXON	NCBITaxon:9606	cerebellar cortex	UBERON	UBERON:0002129	Medical history of the suicide victims	Tissue collection, dissection, and storage	DNA purification	Y375	genomic DNA	EFO	EFO:0008479	cerebellar cortex	suicide
Human Brain Tissue Bank_HBTB Semmelweis University, Budapest	brain	EFO	EFO:0000302	Homo sapiens	NCBITAXON	NCBITaxon:9606	cerebellar cortex	UBERON	UBERON:0002129	Medical history of the suicide victims	Tissue collection, dissection, and storage	DNA purification	Y331	genomic DNA	EFO	EFO:0008479	cerebellar cortex	suicide
Human Brain Tissue Bank_HBTB Semmelweis University, Budapest	brain	EFO	EFO:0000302	Homo sapiens	NCBITAXON	NCBITaxon:9606	cerebellar cortex	UBERON	UBERON:0002129	Medical history of the suicide victims	Tissue collection, dissection, and storage	DNA purification	Y316	genomic DNA	EFO	EFO:0008479	cerebellar cortex	suicide
Human Brain Tissue Bank_HBTB Semmelweis University, Budapest	brain	EFO	EFO:0000302	Homo sapiens	NCBITAXON	NCBITaxon:9606	cerebellar cortex	UBERON	UBERON:0002129	Medical history of the suicide victims	Tissue collection, dissection, and storage	DNA purification	Y724	genomic DNA	EFO	EFO:0008479	cerebellar cortex	suicide
Human Brain Tissue Bank_HBTB Semmelweis University, Budapest	brain	EFO	EFO:0000302	Homo sapiens	NCBITAXON	NCBITaxon:9606	primary motor cortex	UBERON	UBERON:0001384	Medical history of the suicide victims	Tissue collection, dissection, and storage	DNA purification	Y292	genomic DNA	EFO	EFO:0008479	somatomotor cortex	suicide
Human Brain Tissue Bank_HBTB Semmelweis University, Budapest	brain	EFO	EFO:0000302	Homo sapiens	NCBITAXON	NCBITaxon:9606	primary motor cortex	UBERON	UBERON:0001384	Medical history of the suicide victims	Tissue collection, dissection, and storage	DNA purification	Y393	genomic DNA	EFO	EFO:0008479	somatomotor cortex	suicide
Human Brain Tissue Bank_HBTB Semmelweis University, Budapest	brain	EFO	EFO:0000302	Homo sapiens	NCBITAXON	NCBITaxon:9606	primary motor cortex	UBERON	UBERON:0001384	Medical history of the suicide victims	Tissue collection, dissection, and storage	DNA purification	Y421	genomic DNA	EFO	EFO:0008479	somatomotor cortex	suicide
Human Brain Tissue Bank_HBTB Semmelweis University, Budapest	brain	EFO	EFO:0000302	Homo sapiens	NCBITAXON	NCBITaxon:9606	primary motor cortex	UBERON	UBERON:0001384	Medical history of the suicide victims	Tissue collection, dissection, and storage	DNA purification	Y516	genomic DNA	EFO	EFO:0008479	somatomotor cortex	suicide
Human Brain Tissue Bank_HBTB Semmelweis University, Budapest	brain	EFO	EFO:0000302	Homo sapiens	NCBITAXON	NCBITaxon:9606	primary motor cortex	UBERON	UBERON:0001384	Medical history of the suicide victims	Tissue collection, dissection, and storage	DNA purification	Br969	genomic DNA	EFO	EFO:0008479	somatomotor cortex	control
Human Brain Tissue Bank_HBTB Semmelweis University, Budapest	brain	EFO	EFO:0000302	Homo sapiens	NCBITAXON	NCBITaxon:9606	primary motor cortex	UBERON	UBERON:0001384	Medical history of the suicide victims	Tissue collection, dissection, and storage	DNA purification	Br708	genomic DNA	EFO	EFO:0008479	somatomotor cortex	control
Human Brain Tissue Bank_HBTB Semmelweis University, Budapest	brain	EFO	EFO:0000302	Homo sapiens	NCBITAXON	NCBITaxon:9606	primary motor cortex	UBERON	UBERON:0001384	Medical history of the suicide victims	Tissue collection, dissection, and storage	DNA purification	Br333	genomic DNA	EFO	EFO:0008479	somatomotor cortex	suicide
Human Brain Tissue Bank_HBTB Semmelweis University, Budapest	brain	EFO	EFO:0000302	Homo sapiens	NCBITAXON	NCBITaxon:9606	primary motor cortex	UBERON	UBERON:0001384	Medical history of the suicide victims	Tissue collection, dissection, and storage	DNA purification	Br857	genomic DNA	EFO	EFO:0008479	somatomotor cortex	suicide
Human Brain Tissue Bank_HBTB Semmelweis University, Budapest	brain	EFO	EFO:0000302	Homo sapiens	NCBITAXON	NCBITaxon:9606	primary motor cortex	UBERON	UBERON:0001384	Medical history of the suicide victims	Tissue collection, dissection, and storage	DNA purification	BrA206	genomic DNA	EFO	EFO:0008479	somatomotor cortex	suicide
