# Supplementary material for: Whole-exome sequencing data of suicide victims who had suffered from major depressive disorder
Source: Sci Data. 2019 Feb 5;6:190010. doi: 10.1038/sdata.2019.10 (PMC6362893; doi:10.1038/sdata.2019.10)
Supplement: Supplementary file 1 [file sdata201910-isa1.zip › a_assay_Boldogkoi.txt]

Sample Name	Protocol REF	Protocol REF	Parameter Value[sequencer]	Parameter Value[manufacturer]	Protocol REF	Assay Name	Raw Data File	Comment[Data Repository]	Comment[Data Record Accession]	Comment[Data Record URI]	Protocol REF	Protocol REF	Protocol REF	Derived Data File	Comment[Data Repository]	Comment[Data Record Accession]	Comment[Data Record URI]	Factor Value[brain region]	Factor Value[cause of death]
Y919	Quality and quantity check of DNA	Whole-exome sequencing	HiSeq 2000	Illumina	Sequence QC	Y919	Y919_TENNISON_0371_BC7DKUACXX_L2_GCCAAT_hc.vcf	European Genome-phenome Archive	EGAD00001004184	http://identifiers.org/ega.dataset/EGAD00001004184	Read Mapping, BAM file post processing	Sequence QC	Variant calling	Y919_TENNISON_0371_BC7DKUACXX_L2_GCCAAT_bsqr_fastqc	figshare	doi:10.6084/m9.figshare.6803726.v1	https://doi.org/10.6084/m9.figshare.6803726.v1	occipital cortex	suicide
Y166	Quality and quantity check of DNA	Whole-exome sequencing	HiSeq 2000	Illumina	Sequence QC	Y166	Y166_TENNISON_0371_BC7DKUACXX_L2_CTTGTA_hc.vcf	European Genome-phenome Archive	EGAD00001004184	http://identifiers.org/ega.dataset/EGAD00001004184	Read Mapping, BAM file post processing	Sequence QC	Variant calling	Y166_TENNISON_0371_BC7DKUACXX_L2_CTTGTA_bsqr_fastqc	figshare	doi:10.6084/m9.figshare.6803726.v1	https://doi.org/10.6084/m9.figshare.6803726.v1	occipital cortex	suicide
Y645	Quality and quantity check of DNA	Whole-exome sequencing	HiSeq 2000	Illumina	Sequence QC	Y645	Y645_TENNISON_0371_BC7DKUACXX_L2_TGACCA_hc.vcf	European Genome-phenome Archive	EGAD00001004184	http://identifiers.org/ega.dataset/EGAD00001004184	Read Mapping, BAM file post processing	Sequence QC	Variant calling	Y645_TENNISON_0371_BC7DKUACXX_L2_TGACCA_bsqr_fastqc	figshare	doi:10.6084/m9.figshare.6803726.v1	https://doi.org/10.6084/m9.figshare.6803726.v1	occipital cortex	suicide
BI269	Quality and quantity check of DNA	Whole-exome sequencing	HiSeq 2000	Illumina	Sequence QC	BI269	BI269_MONK_0430_BC7EP6ACXX_L2_CTTGTA_hc.vcf	European Genome-phenome Archive	EGAD00001004184	http://identifiers.org/ega.dataset/EGAD00001004184	Read Mapping, BAM file post processing	Sequence QC	Variant calling	BI269_MONK_0430_BC7EP6ACXX_L2_CTTGTA_bsqr_fastqc	figshare	doi:10.6084/m9.figshare.6803726.v1	https://doi.org/10.6084/m9.figshare.6803726.v1	occipital cortex	suicide
Y558	Quality and quantity check of DNA	Whole-exome sequencing	HiSeq 2000	Illumina	Sequence QC	Y558	Y558_PINKERTON_0369_BC7DA9ACXX_L1_TGACCA_hc.vcf	European Genome-phenome Archive	EGAD00001004184	http://identifiers.org/ega.dataset/EGAD00001004184	Read Mapping, BAM file post processing	Sequence QC	Variant calling	Y558_PINKERTON_0369_BC7DA9ACXX_L1_TGACCA_bsqr_fastqc	figshare	doi:10.6084/m9.figshare.6803726.v1	https://doi.org/10.6084/m9.figshare.6803726.v1	occipital cortex	suicide
Y591	Quality and quantity check of DNA	Whole-exome sequencing	HiSeq 2000	Illumina	Sequence QC	Y591	Y591_PINKERTON_0369_BC7DA9ACXX_L3_CTTGTA_hc.vcf	European Genome-phenome Archive	EGAD00001004184	http://identifiers.org/ega.dataset/EGAD00001004184	Read Mapping, BAM file post processing	Sequence QC	Variant calling	Y591_PINKERTON_0369_BC7DA9ACXX_L3_CTTGTA_bsqr_fastqc	figshare	doi:10.6084/m9.figshare.6803726.v1	https://doi.org/10.6084/m9.figshare.6803726.v1	occipital cortex	suicide
Y520	Quality and quantity check of DNA	Whole-exome sequencing	HiSeq 2000	Illumina	Sequence QC	Y520	Y520_PINKERTON_0369_BC7DA9ACXX_L3_GCCAAT_hc.vcf	European Genome-phenome Archive	EGAD00001004184	http://identifiers.org/ega.dataset/EGAD00001004184	Read Mapping, BAM file post processing	Sequence QC	Variant calling	Y520_PINKERTON_0369_BC7DA9ACXX_L3_GCCAAT_bsqr_fastqc	figshare	doi:10.6084/m9.figshare.6803726.v1	https://doi.org/10.6084/m9.figshare.6803726.v1	occipital cortex	suicide
Y440	Quality and quantity check of DNA	Whole-exome sequencing	HiSeq 2000	Illumina	Sequence QC	Y440	Y440_PINKERTON_0369_BC7DA9ACXX_L1_CTTGTA_hc.vcf	European Genome-phenome Archive	EGAD00001004184	http://identifiers.org/ega.dataset/EGAD00001004184	Read Mapping, BAM file post processing	Sequence QC	Variant calling	Y440_PINKERTON_0369_BC7DA9ACXX_L1_CTTGTA_bsqr_fastqc	figshare	doi:10.6084/m9.figshare.6803726.v1	https://doi.org/10.6084/m9.figshare.6803726.v1	occipital cortex	suicide
Y426	Quality and quantity check of DNA	Whole-exome sequencing	HiSeq 2000	Illumina	Sequence QC	Y426	Y426_MONK_0430_BC7EP6ACXX_L2_GCCAAT_hc.vcf	European Genome-phenome Archive	EGAD00001004184	http://identifiers.org/ega.dataset/EGAD00001004184	Read Mapping, BAM file post processing	Sequence QC	Variant calling	Y426_MONK_0430_BC7EP6ACXX_L2_GCCAAT_bsqr_fastqc	figshare	doi:10.6084/m9.figshare.6803726.v1	https://doi.org/10.6084/m9.figshare.6803726.v1	occipital cortex	suicide
Y787	Quality and quantity check of DNA	Whole-exome sequencing	HiSeq 2000	Illumina	Sequence QC	Y787	Y787_PINKERTON_0369_BC7DA9ACXX_L3_TGACCA_hc.vcf	European Genome-phenome Archive	EGAD00001004184	http://identifiers.org/ega.dataset/EGAD00001004184	Read Mapping, BAM file post processing	Sequence QC	Variant calling	Y787_PINKERTON_0369_BC7DA9ACXX_L3_TGACCA_bsqr_fastqc	figshare	doi:10.6084/m9.figshare.6803726.v1	https://doi.org/10.6084/m9.figshare.6803726.v1	occipital cortex	suicide
Y988	Quality and quantity check of DNA	Whole-exome sequencing	HiSeq 2000	Illumina	Sequence QC	Y988	Y988_MONK_0430_BC7EP6ACXX_L1_GCCAAT_hc.vcf	European Genome-phenome Archive	EGAD00001004184	http://identifiers.org/ega.dataset/EGAD00001004184	Read Mapping, BAM file post processing	Sequence QC	Variant calling	Y988_MONK_0430_BC7EP6ACXX_L1_GCCAAT_bsqr_fastqc	figshare	doi:10.6084/m9.figshare.6803726.v1	https://doi.org/10.6084/m9.figshare.6803726.v1	occipital cortex	suicide
Y482	Quality and quantity check of DNA	Whole-exome sequencing	HiSeq 2000	Illumina	Sequence QC	Y482	Y482_PINKERTON_0369_BC7DA9ACXX_L1_GCCAAT_hc.vcf	European Genome-phenome Archive	EGAD00001004184	http://identifiers.org/ega.dataset/EGAD00001004184	Read Mapping, BAM file post processing	Sequence QC	Variant calling	Y482_PINKERTON_0369_BC7DA9ACXX_L1_GCCAAT_bsqr_fastqc	figshare	doi:10.6084/m9.figshare.6803726.v1	https://doi.org/10.6084/m9.figshare.6803726.v1	occipital cortex	suicide
BIB82	Quality and quantity check of DNA	Whole-exome sequencing	HiSeq 2000	Illumina	Sequence QC	BIB82	BIB82_MONK_0430_BC7EP6ACXX_L1_CTTGTA_hc.vcf	European Genome-phenome Archive	EGAD00001004184	http://identifiers.org/ega.dataset/EGAD00001004184	Read Mapping, BAM file post processing	Sequence QC	Variant calling	BIB82_MONK_0430_BC7EP6ACXX_L1_CTTGTA_bsqr_fastqc	figshare	doi:10.6084/m9.figshare.6803726.v1	https://doi.org/10.6084/m9.figshare.6803726.v1	occipital cortex	suicide
BI370	Quality and quantity check of DNA	Whole-exome sequencing	HiSeq 2000	Illumina	Sequence QC	BI370	BI370_MONK_0430_BC7EP6ACXX_L1_TGACCA_hc.vcf	European Genome-phenome Archive	EGAD00001004184	http://identifiers.org/ega.dataset/EGAD00001004184	Read Mapping, BAM file post processing	Sequence QC	Variant calling	BI370_MONK_0430_BC7EP6ACXX_L1_TGACCA_bsqr_fastqc	figshare	doi:10.6084/m9.figshare.6803726.v1	https://doi.org/10.6084/m9.figshare.6803726.v1	occipital cortex	suicide
YA205	Quality and quantity check of DNA	Whole-exome sequencing	HiSeq 2000	Illumina	Sequence QC	YA205	YA205_HAVERS_0526_BC7DHEACXX_L1_GCCAAT_hc.vcf	European Genome-phenome Archive	EGAD00001004184	http://identifiers.org/ega.dataset/EGAD00001004184	Read Mapping, BAM file post processing	Sequence QC	Variant calling	YA205_HAVERS_0526_BC7DHEACXX_L1_GCCAAT_bsqr_fastqc	figshare	doi:10.6084/m9.figshare.6803726.v1	https://doi.org/10.6084/m9.figshare.6803726.v1	occipital cortex	control
Y640	Quality and quantity check of DNA	Whole-exome sequencing	HiSeq 2000	Illumina	Sequence QC	Y640	Y640_HAVERS_0526_BC7DHEACXX_L3_GCCAAT_hc.vcf	European Genome-phenome Archive	EGAD00001004184	http://identifiers.org/ega.dataset/EGAD00001004184	Read Mapping, BAM file post processing	Sequence QC	Variant calling	Y640_HAVERS_0526_BC7DHEACXX_L3_GCCAAT_bsqr_fastqc	figshare	doi:10.6084/m9.figshare.6803726.v1	https://doi.org/10.6084/m9.figshare.6803726.v1	occipital cortex	control
BI919	Quality and quantity check of DNA	Whole-exome sequencing	HiSeq 2000	Illumina	Sequence QC	BI919	BI919_HAVERS_0526_BC7DHEACXX_L3_CTTGTA_hc.vcf	European Genome-phenome Archive	EGAD00001004184	http://identifiers.org/ega.dataset/EGAD00001004184	Read Mapping, BAM file post processing	Sequence QC	Variant calling	BI919_HAVERS_0526_BC7DHEACXX_L3_CTTGTA_bsqr.fastqc	figshare	doi:10.6084/m9.figshare.6803726.v1	https://doi.org/10.6084/m9.figshare.6803726.v1	occipital cortex	control
YA626	Quality and quantity check of DNA	Whole-exome sequencing	HiSeq 2000	Illumina	Sequence QC	YA626	YA626_HAVERS_0526_BC7DHEACXX_L4_CTTGTA_hc.vcf	European Genome-phenome Archive	EGAD00001004184	http://identifiers.org/ega.dataset/EGAD00001004184	Read Mapping, BAM file post processing	Sequence QC	Variant calling	YA626_HAVERS_0526_BC7DHEACXX_L4_CTTGTA_bsqr_fastqc	figshare	doi:10.6084/m9.figshare.6803726.v1	https://doi.org/10.6084/m9.figshare.6803726.v1	occipital cortex	control
YA29	Quality and quantity check of DNA	Whole-exome sequencing	HiSeq 2000	Illumina	Sequence QC	YA29	YA29_HAVERS_0526_BC7DHEACXX_L4_GCCAAT_hc.vcf	European Genome-phenome Archive	EGAD00001004184	http://identifiers.org/ega.dataset/EGAD00001004184	Read Mapping, BAM file post processing	Sequence QC	Variant calling	YA29_HAVERS_0526_BC7DHEACXX_L4_GCCAAT_bsqr_fastqc	figshare	doi:10.6084/m9.figshare.6803726.v1	https://doi.org/10.6084/m9.figshare.6803726.v1	occipital cortex	control
YB479	Quality and quantity check of DNA	Whole-exome sequencing	HiSeq 2000	Illumina	Sequence QC	YB479	YB479_HAVERS_0526_BC7DHEACXX_L1_CTTGTA_hc.vcf	European Genome-phenome Archive	EGAD00001004184	http://identifiers.org/ega.dataset/EGAD00001004184	Read Mapping, BAM file post processing	Sequence QC	Variant calling	YB479_HAVERS_0526_BC7DHEACXX_L1_CTTGTA_bsqr_fastqc	figshare	doi:10.6084/m9.figshare.6803726.v1	https://doi.org/10.6084/m9.figshare.6803726.v1	occipital cortex	control
YB330	Quality and quantity check of DNA	Whole-exome sequencing	HiSeq 2000	Illumina	Sequence QC	YB330	YB330_HAVERS_0526_BC7DHEACXX_L1_TGACCA_hc.vcf	European Genome-phenome Archive	EGAD00001004184	http://identifiers.org/ega.dataset/EGAD00001004184	Read Mapping, BAM file post processing	Sequence QC	Variant calling	YB330_HAVERS_0526_BC7DHEACXX_L1_TGACCA_bsqr_fastqc	figshare	doi:10.6084/m9.figshare.6803726.v1	https://doi.org/10.6084/m9.figshare.6803726.v1	occipital cortex	control
Y928	Quality and quantity check of DNA	Whole-exome sequencing	HiSeq 2000	Illumina	Sequence QC	Y928	Y928_HAVERS_0526_BC7DHEACXX_L2_CTTGTA_hc.vcf	European Genome-phenome Archive	EGAD00001004184	http://identifiers.org/ega.dataset/EGAD00001004184	Read Mapping, BAM file post processing	Sequence QC	Variant calling	Y928_HAVERS_0526_BC7DHEACXX_L2_CTTGTA_bsqr_fastqc	figshare	doi:10.6084/m9.figshare.6803726.v1	https://doi.org/10.6084/m9.figshare.6803726.v1	cerebellar cortex	control
Y974	Quality and quantity check of DNA	Whole-exome sequencing	HiSeq 2000	Illumina	Sequence QC	Y974	Y974_HAVERS_0526_BC7DHEACXX_L2_GCCAAT_hc.vcf	European Genome-phenome Archive	EGAD00001004184	http://identifiers.org/ega.dataset/EGAD00001004184	Read Mapping, BAM file post processing	Sequence QC	Variant calling	Y974_HAVERS_0526_BC7DHEACXX_L2_GCCAAT_bsqr_fastqc	figshare	doi:10.6084/m9.figshare.6803726.v1	https://doi.org/10.6084/m9.figshare.6803726.v1	cerebellar cortex	control
Y78	Quality and quantity check of DNA	Whole-exome sequencing	HiSeq 2000	Illumina	Sequence QC	Y78	Y78_HAVERS_0526_BC7DHEACXX_L2_TGACCA_hc.vcf	European Genome-phenome Archive	EGAD00001004184	http://identifiers.org/ega.dataset/EGAD00001004184	Read Mapping, BAM file post processing	Sequence QC	Variant calling	Y78_HAVERS_0526_BC7DHEACXX_L2_TGACCA_bsqr_fastqc	figshare	doi:10.6084/m9.figshare.6803726.v1	https://doi.org/10.6084/m9.figshare.6803726.v1	cerebellar cortex	control
YA762	Quality and quantity check of DNA	Whole-exome sequencing	HiSeq 2000	Illumina	Sequence QC	YA762	YA762_HAVERS_0526_BC7DHEACXX_L3_TGACCA_hc.vcf	European Genome-phenome Archive	EGAD00001004184	http://identifiers.org/ega.dataset/EGAD00001004184	Read Mapping, BAM file post processing	Sequence QC	Variant calling	YA762_HAVERS_0526_BC7DHEACXX_L3_TGACCA_bsqr_fastqc	figshare	doi:10.6084/m9.figshare.6803726.v1	https://doi.org/10.6084/m9.figshare.6803726.v1	cerebellar cortex	control
Y803	Quality and quantity check of DNA	Whole-exome sequencing	HiSeq 2000	Illumina	Sequence QC	Y803	Y803_MONK_0430_BC7EP6ACXX_L3_CTTGTA_hc.vcf	European Genome-phenome Archive	EGAD00001004184	http://identifiers.org/ega.dataset/EGAD00001004184	Read Mapping, BAM file post processing	Sequence QC	Variant calling	Y803_MONK_0430_BC7EP6ACXX_L3_CTTGTA_bsqr_fastqc	figshare	doi:10.6084/m9.figshare.6803726.v1	https://doi.org/10.6084/m9.figshare.6803726.v1	cerebellar cortex	control
Y915	Quality and quantity check of DNA	Whole-exome sequencing	HiSeq 2000	Illumina	Sequence QC	Y915	Y915_MONK_0430_BC7EP6ACXX_L4_GCCAAT_hc.vcf	European Genome-phenome Archive	EGAD00001004184	http://identifiers.org/ega.dataset/EGAD00001004184	Read Mapping, BAM file post processing	Sequence QC	Variant calling	Y915_MONK_0430_BC7EP6ACXX_L4_GCCAAT_bsqr_fastqc	figshare	doi:10.6084/m9.figshare.6803726.v1	https://doi.org/10.6084/m9.figshare.6803726.v1	cerebellar cortex	control
A438	Quality and quantity check of DNA	Whole-exome sequencing	HiSeq 2000	Illumina	Sequence QC	A438	A438_MONK_0430_BC7EP6ACXX_L3_GCCAAT_hc.vcf	European Genome-phenome Archive	EGAD00001004184	http://identifiers.org/ega.dataset/EGAD00001004184	Read Mapping, BAM file post processing	Sequence QC	Variant calling	A438_MONK_0430_BC7EP6ACXX_L3_GCCAAT_bsqr.fastqc.html	figshare	doi:10.6084/m9.figshare.6803726.v1	https://doi.org/10.6084/m9.figshare.6803726.v1	cerebellar cortex	control
Y880	Quality and quantity check of DNA	Whole-exome sequencing	HiSeq 2000	Illumina	Sequence QC	Y880	Y880_MONK_0430_BC7EP6ACXX_L3_TGACCA_hc.vcf	European Genome-phenome Archive	EGAD00001004184	http://identifiers.org/ega.dataset/EGAD00001004184	Read Mapping, BAM file post processing	Sequence QC	Variant calling	Y880_MONK_0430_BC7EP6ACXX_L3_TGACCA_bsqr_fastqc	figshare	doi:10.6084/m9.figshare.6803726.v1	https://doi.org/10.6084/m9.figshare.6803726.v1	cerebellar cortex	control
YA243	Quality and quantity check of DNA	Whole-exome sequencing	HiSeq 2000	Illumina	Sequence QC	YA243	YA243_MONK_0430_BC7EP6ACXX_L4_CTTGTA_hc.vcf	European Genome-phenome Archive	EGAD00001004184	http://identifiers.org/ega.dataset/EGAD00001004184	Read Mapping, BAM file post processing	Sequence QC	Variant calling	YA243_MONK_0430_BC7EP6ACXX_L4_CTTGTA_bsqr_fastqc	figshare	doi:10.6084/m9.figshare.6803726.v1	https://doi.org/10.6084/m9.figshare.6803726.v1	cerebellar cortex	control
Y967	Quality and quantity check of DNA	Whole-exome sequencing	HiSeq 2000	Illumina	Sequence QC	Y967	Y967_MONK_0430_BC7EP6ACXX_L4_TGACCA_hc.vcf	European Genome-phenome Archive	EGAD00001004184	http://identifiers.org/ega.dataset/EGAD00001004184	Read Mapping, BAM file post processing	Sequence QC	Variant calling	Y967_MONK_0430_BC7EP6ACXX_L4_TGACCA_bsqr_fastqc	figshare	doi:10.6084/m9.figshare.6803726.v1	https://doi.org/10.6084/m9.figshare.6803726.v1	cerebellar cortex	control
Y726	Quality and quantity check of DNA	Whole-exome sequencing	HiSeq 2000	Illumina	Sequence QC	Y726	Y726_MONK_0430_BC7EP6ACXX_L6_GCCAAT_hc.vcf	European Genome-phenome Archive	EGAD00001004184	http://identifiers.org/ega.dataset/EGAD00001004184	Read Mapping, BAM file post processing	Sequence QC	Variant calling	Y726_MONK_0430_BC7EP6ACXX_L6_GCCAAT_bsqr_fastqc	figshare	doi:10.6084/m9.figshare.6803726.v1	https://doi.org/10.6084/m9.figshare.6803726.v1	cerebellar cortex	control
B168	Quality and quantity check of DNA	Whole-exome sequencing	HiSeq 2000	Illumina	Sequence QC	B168	B168_MONK_0430_BC7EP6ACXX_L6_TGACCA_hc.vcf	European Genome-phenome Archive	EGAD00001004184	http://identifiers.org/ega.dataset/EGAD00001004184	Read Mapping, BAM file post processing	Sequence QC	Variant calling	B168_MONK_0430_BC7EP6ACXX_L6_TGACCA_bsqr_fastqc	figshare	doi:10.6084/m9.figshare.6803726.v1	https://doi.org/10.6084/m9.figshare.6803726.v1	cerebellar cortex	control
Y872	Quality and quantity check of DNA	Whole-exome sequencing	HiSeq 2000	Illumina	Sequence QC	Y872	Y872_MONK_0430_BC7EP6ACXX_L7_CTTGTA_hc.vcf	European Genome-phenome Archive	EGAD00001004184	http://identifiers.org/ega.dataset/EGAD00001004184	Read Mapping, BAM file post processing	Sequence QC	Variant calling	Y872_MONK_0430_BC7EP6ACXX_L7_CTTGTA_bsqr_fastqc	figshare	doi:10.6084/m9.figshare.6803726.v1	https://doi.org/10.6084/m9.figshare.6803726.v1	cerebellar cortex	control
Y64	Quality and quantity check of DNA	Whole-exome sequencing	HiSeq 2000	Illumina	Sequence QC	Y64	Y64_MONK_0430_BC7EP6ACXX_L6_CTTGTA_hc.vcf	European Genome-phenome Archive	EGAD00001004184	http://identifiers.org/ega.dataset/EGAD00001004184	Read Mapping, BAM file post processing	Sequence QC	Variant calling	Y64_MONK_0430_BC7EP6ACXX_L6_CTTGTA_bsqr_fastqc	figshare	doi:10.6084/m9.figshare.6803726.v1	https://doi.org/10.6084/m9.figshare.6803726.v1	cerebellar cortex	control
Y532	Quality and quantity check of DNA	Whole-exome sequencing	HiSeq 2000	Illumina	Sequence QC	Y532	Y532_HAVERS_0523_AC7CW0ACXX_L3_TGACCA_hc.vcf	European Genome-phenome Archive	EGAD00001004184	http://identifiers.org/ega.dataset/EGAD00001004184	Read Mapping, BAM file post processing	Sequence QC	Variant calling	Y532_HAVERS_0523_AC7CW0ACXX_L3_TGACCA_bsqr_fastqc	figshare	doi:10.6084/m9.figshare.6803726.v1	https://doi.org/10.6084/m9.figshare.6803726.v1	cerebellar cortex	suicide
Y375	Quality and quantity check of DNA	Whole-exome sequencing	HiSeq 2000	Illumina	Sequence QC	Y375	Y375_MONK_0426_BC7DKTACXX_L6_CTTGTA_hc.vcf	European Genome-phenome Archive	EGAD00001004184	http://identifiers.org/ega.dataset/EGAD00001004184	Read Mapping, BAM file post processing	Sequence QC	Variant calling	Y375_MONK_0426_BC7DKTACXX_L6_CTTGTA_bsqr_fastqc	figshare	doi:10.6084/m9.figshare.6803726.v1	https://doi.org/10.6084/m9.figshare.6803726.v1	cerebellar cortex	suicide
Y331	Quality and quantity check of DNA	Whole-exome sequencing	HiSeq 2000	Illumina	Sequence QC	Y331	Y331_PINKERTON_0369_BC7DA9ACXX_L2_CTTGTA_hc.vcf	European Genome-phenome Archive	EGAD00001004184	http://identifiers.org/ega.dataset/EGAD00001004184	Read Mapping, BAM file post processing	Sequence QC	Variant calling	Y331_PINKERTON_0369_BC7DA9ACXX_L2_CTTGTA_bsqr_fastqc	figshare	doi:10.6084/m9.figshare.6803726.v1	https://doi.org/10.6084/m9.figshare.6803726.v1	cerebellar cortex	suicide
Y316	Quality and quantity check of DNA	Whole-exome sequencing	HiSeq 2000	Illumina	Sequence QC	Y316	Y316_MONK_0426_BC7DKTACXX_L6_GCCAAT_hc.vcf	European Genome-phenome Archive	EGAD00001004184	http://identifiers.org/ega.dataset/EGAD00001004184	Read Mapping, BAM file post processing	Sequence QC	Variant calling	Y316_MONK_0426_BC7DKTACXX_L6_GCCAAT_bsqr_fastqc	figshare	doi:10.6084/m9.figshare.6803726.v1	https://doi.org/10.6084/m9.figshare.6803726.v1	cerebellar cortex	suicide
Y724	Quality and quantity check of DNA	Whole-exome sequencing	HiSeq 2000	Illumina	Sequence QC	Y724	Y724_PINKERTON_0369_BC7DA9ACXX_L2_GCCAAT_hc.vcf	European Genome-phenome Archive	EGAD00001004184	http://identifiers.org/ega.dataset/EGAD00001004184	Read Mapping, BAM file post processing	Sequence QC	Variant calling	Y724_PINKERTON_0369_BC7DA9ACXX_L2_GCCAAT_bsqr_fastqc	figshare	doi:10.6084/m9.figshare.6803726.v1	https://doi.org/10.6084/m9.figshare.6803726.v1	cerebellar cortex	suicide
Y292	Quality and quantity check of DNA	Whole-exome sequencing	HiSeq 2000	Illumina	Sequence QC	Y292	Y292_PINKERTON_0369_BC7DA9ACXX_L2_TGACCA_hc.vcf	European Genome-phenome Archive	EGAD00001004184	http://identifiers.org/ega.dataset/EGAD00001004184	Read Mapping, BAM file post processing	Sequence QC	Variant calling	Y292_PINKERTON_0369_BC7DA9ACXX_L2_TGACCA_bsqr_fastqc	figshare	doi:10.6084/m9.figshare.6803726.v1	https://doi.org/10.6084/m9.figshare.6803726.v1	somatomotor cortex	suicide
Y393	Quality and quantity check of DNA	Whole-exome sequencing	HiSeq 2000	Illumina	Sequence QC	Y393	Y393_MONK_0426_BC7DKTACXX_L6_TGACCA_hc.vcf	European Genome-phenome Archive	EGAD00001004184	http://identifiers.org/ega.dataset/EGAD00001004184	Read Mapping, BAM file post processing	Sequence QC	Variant calling	Y393_MONK_0426_BC7DKTACXX_L6_TGACCA_bsqr_fastqc	figshare	doi:10.6084/m9.figshare.6803726.v1	https://doi.org/10.6084/m9.figshare.6803726.v1	somatomotor cortex	suicide
Y421	Quality and quantity check of DNA	Whole-exome sequencing	HiSeq 2000	Illumina	Sequence QC	Y421	Y421_HAVERS_0523_AC7CW0ACXX_L3_CTTGTA_hc.vcf	European Genome-phenome Archive	EGAD00001004184	http://identifiers.org/ega.dataset/EGAD00001004184	Read Mapping, BAM file post processing	Sequence QC	Variant calling	Y421_HAVERS_0523_AC7CW0ACXX_L3_CTTGTA_bsqr_fastqc	figshare	doi:10.6084/m9.figshare.6803726.v1	https://doi.org/10.6084/m9.figshare.6803726.v1	somatomotor cortex	suicide
Y516	Quality and quantity check of DNA	Whole-exome sequencing	HiSeq 2000	Illumina	Sequence QC	Y516	Y516_HAVERS_0523_AC7CW0ACXX_L3_GCCAAT_hc.vcf	European Genome-phenome Archive	EGAD00001004184	http://identifiers.org/ega.dataset/EGAD00001004184	Read Mapping, BAM file post processing	Sequence QC	Variant calling	Y516_HAVERS_0523_AC7CW0ACXX_L3_GCCAAT_bsqr_fastqc	figshare	doi:10.6084/m9.figshare.6803726.v1	https://doi.org/10.6084/m9.figshare.6803726.v1	somatomotor cortex	suicide
Br969	Quality and quantity check of DNA	Whole-exome sequencing	HiSeq 2000	Illumina	Sequence QC	Br969	Br969_MONK_0430_BC7EP6ACXX_L7_TGACCA_hc.vcf	European Genome-phenome Archive	EGAD00001004184	http://identifiers.org/ega.dataset/EGAD00001004184	Read Mapping, BAM file post processing	Sequence QC	Variant calling	Br969_MONK_0430_BC7EP6ACXX_L7_TGACCA_bsqr_fastqc	figshare	doi:10.6084/m9.figshare.6803726.v1	https://doi.org/10.6084/m9.figshare.6803726.v1	somatomotor cortex	control
Br708	Quality and quantity check of DNA	Whole-exome sequencing	HiSeq 2000	Illumina	Sequence QC	Br708	Br708_MONK_0430_BC7EP6ACXX_L7_GCCAAT_hc.vcf	European Genome-phenome Archive	EGAD00001004184	http://identifiers.org/ega.dataset/EGAD00001004184	Read Mapping, BAM file post processing	Sequence QC	Variant calling	Br708_MONK_0430_BC7EP6ACXX_L7_GCCAAT_bsqr_fastqc	figshare	doi:10.6084/m9.figshare.6803726.v1	https://doi.org/10.6084/m9.figshare.6803726.v1	somatomotor cortex	control
Br333	Quality and quantity check of DNA	Whole-exome sequencing	HiSeq 2000	Illumina	Sequence QC	Br333	Br333_MONK_0426_BC7DKTACXX_L7_GCCAAT_hc.vcf.html	European Genome-phenome Archive	EGAD00001004184	http://identifiers.org/ega.dataset/EGAD00001004184	Read Mapping, BAM file post processing	Sequence QC	Variant calling	Br333_MONK_0426_BC7DKTACXX_L7_GCCAAT_bsqr_fastqc.html	figshare	doi:10.6084/m9.figshare.6803726.v1	https://doi.org/10.6084/m9.figshare.6803726.v1	somatomotor cortex	suicide
Br857	Quality and quantity check of DNA	Whole-exome sequencing	HiSeq 2000	Illumina	Sequence QC	Br857	Br857_MONK_0426_BC7DKTACXX_L7_CTTGTA_hc.vcf	European Genome-phenome Archive	EGAD00001004184	http://identifiers.org/ega.dataset/EGAD00001004184	Read Mapping, BAM file post processing	Sequence QC	Variant calling	Br857_MONK_0426_BC7DKTACXX_L7_CTTGTA_bsqr_fastqc	figshare	doi:10.6084/m9.figshare.6803726.v1	https://doi.org/10.6084/m9.figshare.6803726.v1	somatomotor cortex	suicide
BrA206	Quality and quantity check of DNA	Whole-exome sequencing	HiSeq 2000	Illumina	Sequence QC	BrA206	BrA206_MONK_0426_BC7DKTACXX_L7_TGACCA_hc.vcf	European Genome-phenome Archive	EGAD00001004184	http://identifiers.org/ega.dataset/EGAD00001004184	Read Mapping, BAM file post processing	Sequence QC	Variant calling	BrA206_MONK_0426_BC7DKTACXX_L7_TGACCA_bsqr_fastqc	figshare	doi:10.6084/m9.figshare.6803726.v1	https://doi.org/10.6084/m9.figshare.6803726.v1	somatomotor cortex	suicide
