# Supplementary material for: Whole-exome sequencing data of suicide victims who had suffered from major depressive disorder
Source: Sci Data. 2019 Feb 5;6:190010. doi: 10.1038/sdata.2019.10 (PMC6362893; doi:10.1038/sdata.2019.10)
Supplement: Supplementary Table 1 [file sdata201910-s2.xlsx]

## Sheet: Munka1
Supplementary Table 1. This table summarizes the codes of the sequenced samples, the type of the cohort and the related VCF and FastQC file names, which have been deposited to the EGA and Figshare, respectively.
SAMPLE ID	Type	Name of the VCF file	Name of the FastQC file
A438	Control	A438_MONK_0430_BC7EP6ACXX_L3_GCCAAT_hc.vcf	A438_MONK_0430_BC7EP6ACXX_L3_GCCAAT_bsqr_fastqc.html
B168	Control	B168_MONK_0430_BC7EP6ACXX_L6_TGACCA_hc.vcf	B168_MONK_0430_BC7EP6ACXX_L6_TGACCA_bsqr_fastqc.html
B82	Suicide	BI269_MONK_0430_BC7EP6ACXX_L2_CTTGTA_hc.vcf	BI269_MONK_0430_BC7EP6ACXX_L2_CTTGTA_bsqr_fastqc.html
BI269	Suicide	BI370_MONK_0430_BC7EP6ACXX_L1_TGACCA_hc.vcf	BI370_MONK_0430_BC7EP6ACXX_L1_TGACCA_bsqr_fastqc.html
BI370	Suicide	BI919_HAVERS_0526_BC7DHEACXX_L3_CTTGTA_hc.vcf	BI919_HAVERS_0526_BC7DHEACXX_L3_CTTGTA_bsqr_fastqc.html
BI919	Control	BIB82_MONK_0430_BC7EP6ACXX_L1_CTTGTA_hc.vcf	BIB82_MONK_0430_BC7EP6ACXX_L1_CTTGTA_bsqr_fastqc.html
Br333	Suicide	Br333_MONK_0426_BC7DKTACXX_L7_GCCAAT_hc.vcf	Br333_MONK_0426_BC7DKTACXX_L7_GCCAAT_bsqr_fastqc.html
Br708	Control	Br708_MONK_0430_BC7EP6ACXX_L7_GCCAAT_hc.vcf	Br708_MONK_0430_BC7EP6ACXX_L7_GCCAAT_bsqr_fastqc.html
Br857	Suicide	Br857_MONK_0426_BC7DKTACXX_L7_CTTGTA_hc.vcf	Br857_MONK_0426_BC7DKTACXX_L7_CTTGTA_bsqr_fastqc.html
Br969	Control	Br969_MONK_0430_BC7EP6ACXX_L7_TGACCA_hc.vcf	Br969_MONK_0430_BC7EP6ACXX_L7_TGACCA_bsqr_fastqc.html
BrA206	Suicide	BrA206_MONK_0426_BC7DKTACXX_L7_TGACCA_hc.vcf	BrA206_MONK_0426_BC7DKTACXX_L7_TGACCA_bsqr_fastqc.html
Y166	Suicide	Y166_TENNISON_0371_BC7DKUACXX_L2_CTTGTA_hc.vcf	Y166_TENNISON_0371_BC7DKUACXX_L2_CTTGTA_bsqr_fastqc.html
Y292	Suicide	Y292_PINKERTON_0369_BC7DA9ACXX_L2_TGACCA_hc.vcf	Y292_PINKERTON_0369_BC7DA9ACXX_L2_TGACCA_bsqr_fastqc.html
Y316	Suicide	Y316_MONK_0426_BC7DKTACXX_L6_GCCAAT_hc.vcf	Y316_MONK_0426_BC7DKTACXX_L6_GCCAAT_bsqr_fastqc.html
Y331	Suicide	Y331_PINKERTON_0369_BC7DA9ACXX_L2_CTTGTA_hc.vcf	Y331_PINKERTON_0369_BC7DA9ACXX_L2_CTTGTA_bsqr_fastqc.html
Y375	Suicide	Y375_MONK_0426_BC7DKTACXX_L6_CTTGTA_hc.vcf	Y375_MONK_0426_BC7DKTACXX_L6_CTTGTA_bsqr_fastqc.html
Y393	Suicide	Y393_MONK_0426_BC7DKTACXX_L6_TGACCA_hc.vcf	Y393_MONK_0426_BC7DKTACXX_L6_TGACCA_bsqr_fastqc.html
Y421	Suicide	Y421_HAVERS_0523_AC7CW0ACXX_L3_CTTGTA_hc.vcf	Y421_HAVERS_0523_AC7CW0ACXX_L3_CTTGTA_bsqr_fastqc.html
Y426	Suicide	Y426_MONK_0430_BC7EP6ACXX_L2_GCCAAT_hc.vcf	Y426_MONK_0430_BC7EP6ACXX_L2_GCCAAT_bsqr_fastqc.html
Y440	Suicide	Y440_PINKERTON_0369_BC7DA9ACXX_L1_CTTGTA_hc.vcf	Y440_PINKERTON_0369_BC7DA9ACXX_L1_CTTGTA_bsqr_fastqc.html
Y482	Suicide	Y482_PINKERTON_0369_BC7DA9ACXX_L1_GCCAAT_hc.vcf	Y482_PINKERTON_0369_BC7DA9ACXX_L1_GCCAAT_bsqr_fastqc.html
Y516	Suicide	Y516_HAVERS_0523_AC7CW0ACXX_L3_GCCAAT_hc.vcf	Y516_HAVERS_0523_AC7CW0ACXX_L3_GCCAAT_bsqr_fastqc.html
Y520	Suicide	Y520_PINKERTON_0369_BC7DA9ACXX_L3_GCCAAT_hc.vcf	Y520_PINKERTON_0369_BC7DA9ACXX_L3_GCCAAT_bsqr_fastqc.html
Y532	Suicide	Y532_HAVERS_0523_AC7CW0ACXX_L3_TGACCA_hc.vcf	Y532_HAVERS_0523_AC7CW0ACXX_L3_TGACCA_bsqr_fastqc.html
Y558	Suicide	Y558_PINKERTON_0369_BC7DA9ACXX_L1_TGACCA_hc.vcf	Y558_PINKERTON_0369_BC7DA9ACXX_L1_TGACCA_bsqr_fastqc.html
Y591	Suicide	Y591_PINKERTON_0369_BC7DA9ACXX_L3_CTTGTA_hc.vcf	Y591_PINKERTON_0369_BC7DA9ACXX_L3_CTTGTA_bsqr_fastqc.html
Y64	Control	Y64_MONK_0430_BC7EP6ACXX_L6_CTTGTA_hc.vcf	Y64_MONK_0430_BC7EP6ACXX_L6_CTTGTA_bsqr_fastqc.html
Y640	Control	Y640_HAVERS_0526_BC7DHEACXX_L3_GCCAAT_hc.vcf	Y640_HAVERS_0526_BC7DHEACXX_L3_GCCAAT_bsqr_fastqc.html
Y645	Suicide	Y645_TENNISON_0371_BC7DKUACXX_L2_TGACCA_hc.vcf	Y645_TENNISON_0371_BC7DKUACXX_L2_TGACCA_bsqr_fastqc.html
Y724	Suicide	Y724_PINKERTON_0369_BC7DA9ACXX_L2_GCCAAT_hc.vcf	Y724_PINKERTON_0369_BC7DA9ACXX_L2_GCCAAT_bsqr_fastqc.html
Y726	Control	Y726_MONK_0430_BC7EP6ACXX_L6_GCCAAT_hc.vcf	Y726_MONK_0430_BC7EP6ACXX_L6_GCCAAT_bsqr_fastqc.html
Y78	Control	Y78_HAVERS_0526_BC7DHEACXX_L2_TGACCA_hc.vcf	Y78_HAVERS_0526_BC7DHEACXX_L2_TGACCA_bsqr_fastqc.html
Y787	Suicide	Y787_PINKERTON_0369_BC7DA9ACXX_L3_TGACCA_hc.vcf	Y787_PINKERTON_0369_BC7DA9ACXX_L3_TGACCA_bsqr_fastqc.html
Y803	Control	Y803_MONK_0430_BC7EP6ACXX_L3_CTTGTA_hc.vcf	Y803_MONK_0430_BC7EP6ACXX_L3_CTTGTA_bsqr_fastqc.html
Y872	Control	Y872_MONK_0430_BC7EP6ACXX_L7_CTTGTA_hc.vcf	Y872_MONK_0430_BC7EP6ACXX_L7_CTTGTA_bsqr_fastqc.html
Y880	Control	Y880_MONK_0430_BC7EP6ACXX_L3_TGACCA_hc.vcf	Y880_MONK_0430_BC7EP6ACXX_L3_TGACCA_bsqr_fastqc.html
Y915	Control	Y915_MONK_0430_BC7EP6ACXX_L4_GCCAAT_hc.vcf	Y915_MONK_0430_BC7EP6ACXX_L4_GCCAAT_bsqr_fastqc.html
Y919	Suicide	Y919_TENNISON_0371_BC7DKUACXX_L2_GCCAAT_hc.vcf	Y919_TENNISON_0371_BC7DKUACXX_L2_GCCAAT_bsqr_fastqc.html
Y928	Control	Y928_HAVERS_0526_BC7DHEACXX_L2_CTTGTA_hc.vcf	Y928_HAVERS_0526_BC7DHEACXX_L2_CTTGTA_bsqr_fastqc.html
Y967	Control	Y967_MONK_0430_BC7EP6ACXX_L4_TGACCA_hc.vcf	Y967_MONK_0430_BC7EP6ACXX_L4_TGACCA_bsqr_fastqc.html
Y974	Control	Y974_HAVERS_0526_BC7DHEACXX_L2_GCCAAT_hc.vcf	Y974_HAVERS_0526_BC7DHEACXX_L2_GCCAAT_bsqr_fastqc.html
Y988	Suicide	Y988_MONK_0430_BC7EP6ACXX_L1_GCCAAT_hc.vcf	Y988_MONK_0430_BC7EP6ACXX_L1_GCCAAT_bsqr_fastqc.html
YA205	Control	YA205_HAVERS_0526_BC7DHEACXX_L1_GCCAAT_hc.vcf	YA205_HAVERS_0526_BC7DHEACXX_L1_GCCAAT_bsqr_fastqc.html
YA243	Control	YA243_MONK_0430_BC7EP6ACXX_L4_CTTGTA_hc.vcf	YA243_MONK_0430_BC7EP6ACXX_L4_CTTGTA_bsqr_fastqc.html
YA29	Control	YA29_HAVERS_0526_BC7DHEACXX_L4_GCCAAT_hc.vcf	YA29_HAVERS_0526_BC7DHEACXX_L4_GCCAAT_bsqr_fastqc.html
YA626	Control	YA626_HAVERS_0526_BC7DHEACXX_L4_CTTGTA_hc.vcf	YA626_HAVERS_0526_BC7DHEACXX_L4_CTTGTA_bsqr_fastqc.html
YA762	Control	YA762_HAVERS_0526_BC7DHEACXX_L3_TGACCA_hc.vcf	YA762_HAVERS_0526_BC7DHEACXX_L3_TGACCA_bsqr_fastqc.html
YB330	Control	YB330_HAVERS_0526_BC7DHEACXX_L1_TGACCA_hc.vcf	YB330_HAVERS_0526_BC7DHEACXX_L1_TGACCA_bsqr_fastqc.html
YB479	Control	YB479_HAVERS_0526_BC7DHEACXX_L1_CTTGTA_hc.vcf	YB479_HAVERS_0526_BC7DHEACXX_L1_CTTGTA_bsqr_fastqc.html
